# Supplementary material for: Integrated treatment program for alcohol related problems in community hospitals, Songkhla province of Thailand: A social return on investment analysis
Source: PLoS One. 2019 Jan 2;14(1):e0209210. doi: 10.1371/journal.pone.0209210 (PMC6314591; doi:10.1371/journal.pone.0209210)
Supplement: S1 File — (CSV) [file pone.0209210.s001.csv]

id	auscore	drink	postauscor	poc1	poc2	poc3	poc4	poc5	poc6	poc7	poc8	poc9	rsex	rage	rtype	pocr1	pocr2	pocr3	pocr4	pocr5	pocr6	pocr7	pocr8	pocr9	roc1	roc2	roc3	roc4	a1	a2	a3	a4	a5	a6	a7	a8	a9y	a9m	a9d	a10	a11a	a11b	a12	a12b	a13	a14	a15a1	a15b1	a15a2
53	27	4	0	2	3	3	3	3	1	3	2	4	1	45	3	1	2	2	2	3	2	3	3	4	1	3	2	2	41	1	2	0	3	0	20	1	0	0	0	5	0	45	2		40	1	fee	30
54	19	3	8	2	2	3	2	3	4	3	2	3	2	50	6	2	2	3	3	3	3	2	2	2	1	1	1	1	53	1	5	4	2	3	40	2	0	0	0	8	0	50	2		60	1	fee	30
55	19	3	7	4	4	3	4	3	4	3	4	3	2	53	6	3	3	3	3	3	3	3	3	3	3	3	3	3	42	1	2	0	0	0	0	2	0	0	0	1	0	15	2		30	1	fee	30
56	13	2	13	2	3	3	3	3	3	3	3	3	2	21	2	3	3	3	3	3	3	3	3	3	3	3	3	3	50	1	2	3	1	0	10	1	0	0	0	8	0	45	2		50	1	fee	30
57	8	2	8	3	3	3	3	3	3	3	3	3	2	42	3	1	2	1	2	2	2	2	4	3	2	2	2	2	70	1	2	0	0	0	0	1	0	0	0	8	1	0	3		70	2
58	7	1	7	1	1	1	1	1	1	1	1	1	2	57	6	1	1	1	1	1	1	1	1	1	1	1	1	1	65	1	2	0	0	1	0	2	0	0	0	6	0	45	3		30	2
59	7	1	1	1	1	1	1	1	1	1	1	1																	69	1	3	0	0	0	0	2	0	0	0	3	1	0	5		100	2
60	7	1	7	1	3	2	2	2	2	2	2	2	2	23	2	1	1	1	1	1	1	1	1	1	1	1	1	1	48	1	2	2	1	0	2	1	0	0	0	5	0	30	2		60	1	fee	30
61	7	1	0	1	1	1	1	1	1	1	1	1	2	62	1	1	1	1	1	1	1	1	1	1	1	1	1	1	42	1	1	0	0	0	0	1	0	0	0	10	0	45	5		100	1	fee	30
62	7	1	7	2	3	2	2	2	2	2	2	2	2	60	3	3	3	3	3	3	3	3	3	3	1	1	1	1	49	1	1	0	0	0	0	1	0	0	0	15	1	0	5		100	1	fee	30
112	5	1		4	4	4	4	4	4	4	4	4				3	3	3	3	3	3	3	3	3	3	3	3	3	17	1	1	0	0	0	0	1	0	0	0	15	0	40	2		50	1	Fee	50
63	7	1	0	2	2	2	2	2	2	2	2	2	2	49	1	1	1	1	1	1	1	1	1	1	1	1	1	1	23	1	1	0	0	0	0	1	0	0	0	20	1	0	3		100	1	fee	30
64	8	2	8	2	2	3	3	3	3	3	3	3	2	72	1	3	3	3	3	3	3	3	3	3	2	2	2	2	43	1	1	0	2	1	2	1	0	0	0	10	1	20	3		60	1	fee	30
65	8	2	8	3	4	4	3	3	3	3	3	3	2	69	1	3	4	4	4	4	4	4	4	4	3	3	3	3	44	1	1	2	2	1	5	1	0	0	0	5	0	45	2		60	1	fee	30
66	14	2	14	3	3	3	3	3	3	3	3	3	1	53	1	3	3	3	3	3	3	3	3	3	3	3	3	3	26	1	1	0	0	0	0	3	0	0	0	15	0	45	2		80	1	fee	30
67	16	2	0	3	3	3	3	3	3	3	3	3	2	75	1	3	3	3	3	3	3	3	3	3	3	3	3	3	43	1	1	3	3	1	5	3	0	0	0	10	1	0	3		70	1	fee	30
68	13	2	13	3	3	3	3	3	3	3	3	3	2	25	6	1	1	1	1	1	1	1	1	1	1	1	1	1	35	1	2	0	1	0	0	3	0	0	0	10	0	15	1		80	1	fee	30
69	7	1	7	3	3	3	3	3	3	3	3	3	2	32	3	3	3	3	3	3	3	3	3	3	2	2	2	2	44	1	2	0	0	0	0	1	0	0	0	20	1	30	3		100	1	fee	30
70	19	3	0	4	4	4	4	4	4	4	4	4	2	45	6	3	3	3	3	3	3	3	3	3	3	3	3	3	46	1	2	5	5	2	15	4	0	0	0	10	1	0	3		50	1	fee	30
71	7	1	7	2	2	2	2	2	2	2	2	2	2	49	1	2	2	2	2	2	2	2	2	2	2	2	2	2	24	1	1	0	0	0	0	1	0	0	0	5	0	30	2		50	1	fee	30
113	7	1		2	3	3	2	2	2	2	2	2	2	50	6	2	2	2	2	2	2	2	2	2	2	2	2	2	56	1	2	3	3	0	0	1	0	0	0	10	1	0	5		100	1	Fee	30
72	20	5	0	3	3	3	3	3	3	3	3	3	2	63	1	1	1	1	1	1	1	1	1	1	1	1	1	1	44	1	1	10	5	10	5	2	0	0	0	5	0	30	5		60	1	fee	30
80	22	5	7	3	3	3	3	3	3	3	3	3	2	45	3	2	2	2	2	2	2	2	2	2	1	1	1	1	54	1	1	4	3	0	150	1	0	0	0	2	0	30	5		60	1	fee	30
81	20	4	0	3	3	3	3	3	3	3	3	3	2	70	1	2	2	2	2	2	2	2	2	2	2	2	2	2	45	1	1	3	2	0	0	1	0	0	0	10	1	30	7		80	2
82	25	5	25	4	4	4	4	4	4	4	4	4	2	46	1	4	4	4	4	4	4	4	4	4	4	4	4	4	37	1	4	0	0	2	0	1	0	0	0	10	0	45	3		50	1	fee	30
83	22	4	22	4	4	4	4	4	4	4	4	4	2	60	1	3	3	3	3	3	3	3	3	3	3	3	3	3	42	1	4	3	4	3	0	1	1	0	0	10	1	40	7		60	1	fee	30
106	19	3	19	3	3	3	3	3	3	3	3	3	2	50	6	2	2	2	2	2	2	2	2	2	2	2	2	2	53	1	2	1	0	0	0	1	0	0	0	10	0	45	2		30	1	fee	30
105	20	4	20	3	3	3	3	3	3	3	3	3	2	63	6	3	3	3	3	3	3	3	3	3	3	3	3	3	65	1	2	3	4	0	0	1	0	0	0	5	1	0	3		60	2
104	20	4	20	3	3	3	3	3	3	3	3	3	2	45	6	2	3	2	3	2	2	2	2	2	2	2	2	2	53	1	2	0	0	0	0	1	0	0	0	20	1	40	3		100	1	fee	30
103	22	4	24	3	3	3	3	3	3	3	3	3	2	45	6	3	3	3	3	2	2	2	2	2	2	2	2	2	43	1	3	5	3	2	30	1	0	0	0	20	2	0	5		100	1	fee	30
107	19	4	19	3	3	3	3	3	3	3	3	3	2	40	6	2	2	2	3	3	3	3	3	3	2	2	2	2	53	1	3	0	0	0	0	1	0	0	0	10	2	0	3		100	2
4	21	5	6	2	2	1	2	2	2	1	2	2	2	50	3	2	2	1	2	2	2	1	2	2	1	2	2	2	36	1	5	3	3	0	30	1	0	0	0	3	0	30	2		40	2
5	35	5	7	2	2	1	2	1	2	1	2	2	2	45	3	2	2	1	2	1	2	1	2	2	2	2	2	2	39	1	3	1	1	0	300	1	0	0	0	5	0	20	2		20	2
6	36	5	11																										56	1	3	2	2	0	365	1	1	0	0	25	0	40	3		200	2
2	29	5	7																										56	1	2	2	2	0	30	4	1	0	0	10	0	20	2		50	2
3	22	4	5	2	2	2	2	2	2	1	2	2	2	50	3	3	3	2	3	2	3	2	3	3	2	3	3	3	35	1	1	0	1	0	0	1	0	0	0	10	0	20	2		30	2
18	17	3	5	3	2	2	1	1	1	1	3	2	2	56	3	3	2	2	1	2	1	1	3	3	2	2	2	2	53	1	4	0	1	0	0	1	0	0	0	5	0	15	1		0	2
10	12	2	4	2	2	1	2	2	1	1	2	2	2	40	6	2	2	1	1	1	1	1	2	2	1	2	2	2	45	1	2	0	0	0	0	1	0	0	0	1	0	5	2		50	2
9	8	2	4	1	2	1	1	2	2	1	2	2	2	60	6	2	2	1	1	2	2	1	2	2	1	2	2	2	61	1	2	0	1	0	0	1	0	0	0	2	0	20	2		40	2
14	4	1	4	1	1	1	1	1	1	1	1	1	2	34	6	2	2	1	1	2	2	1	2	2	1	2	2	2	36	1	1	0	0	0	0	1	0	0	0	7	0	10	2		20	2
15	3	1	4	1	1	1	1	1	1	1	1	1	2	40	6	2	2	1	1	2	2	1	2	2	1	2	2	2	40	1	2	0	0	0	0	1	0	0	0	6	0	20	1		100	2
16	7	1	4	1	1	1	1	1	1	1	2	2	2	28	6	1	1	1	1	1	1	1	2	2	2	2	2	2	30	1	2	0	0	0	0	1	0	0	0	10	0	25	2		30	2
8	10	2	4	1	1	1	2	2	2	1	1	1	2	35	6	1	1	1	1	1	1	1	1	1	1	2	2	2	41	1	2	0	0	0	0	1	0	0	0	12	0	30	2		20	2
11	12	2	4	2	2	2	2	2	2	1	2	2	2	40	6	2	2	1	2	2	2	1	2	2	1	2	2	2	46	1	2	0	0	0	0	1	0	0	0	15	0	30	2		50	2
7	20	4	6	2	2	1	2	2	2	1	2	2	2	45	6	2	2	1	2	2	1	1	3	3	1	2	2	2	46	1	2	0	0	1	0	2	0	0	0	10	0	30	2		100	1	fee	30	food
1	22	4	4	1	1	1	2	2	1	1	2	2	2	49	6	2	1	2	2	2	2	1	2	2	1	2	2	2	50	1	2	0	0	1	180	1	0	0	0	3	0	20	2		50	2
13	2	1	2	2	4	4	1	1	1	1	4	4	2	30	6	4	4	2	1	4	4	4	4	4	1	4	4	3	33	1	2	0	0	0	2	1	0	0	0	1	0	10	2		50	2
17	7	1	2	2	1	1	1	2	2	1	2	2	2	32	3	2	2	1	2	2	1	1	2	2	2	2	2	2	45	1	2	0	0	0	0	1	0	0	0	10	0	20	2		50	2
12	11	2	5	2	2	1	2	2	2	1	2	2	2	53	6	2	1	1	2	1	2	1	2	2	1	2	2	2	56	1	2	0	4	0	4	1	0	0	0	14	0	30	2		100	1	fee	30	food
19	16	3	6	3	3	1	2	2	2	1	3	3	2	56	3	3	2	2	3	2	2	2	4	3	2	2	2	2	48	1	2	0	0	0	0	1	0	0	0	10	0	30	2		50	2
20	19	2	4	1	1	1	1	1	1	1	1	1	2	55	3	1	2	2	1	1	2	1	2	2	1	1	2	2	51	1	2	0	0	0	0	1	0	0	0	20	0	40	1		150	2
21	16	3	8	2	2	2	2	1	2	1	3	2	2	35	3	2	1	2	1	2	2	1	3	3	1	2	3	2	28	1	1	0	1	0	0	1	0	0	0	5	0	20	2		20	2
22	17	3	4	1	1	1	1	1	2	2	2	2	1	40	2	1	2	2	2	2	1	1	2	2	1	2	2	2	63	1	2	1	1	0	0	1	0	0	0	10	0	10	1		100	2
88	6	1	6	1	2	1	1	1	1	1	2	2	2	40	6	1	2	2	1	1	2	1	2	2	1	2	2	2	44	1	2	0	0	0	0	1	0	0	0	15	0	30	2		50	2
95	21	5	9	1	1	2	2	2	2	2	2	2	2	45	6	1	2	2	3	1	1	2	3	2	1	1	1	2	48	1	2	1	0	0	0	1	0	0	0	13	0	30	2		50	2
94	22	4	7	3	3	3	3	3	2	2	3	2	2	32	2	3	3	3	4	3	2	2	4	4	2	2	2	2	60	1	2	0	0	0	0	1	0	0	0	10	0	30	3		100	2
93	28	4	9	3	3	3	3	2	1	1	3	3	2	50	3	2	2	1	2	1	2	1	3	3	1	2	2	2	40	1	1	1	6	0	60	1	1	0	0	1	0	10	2		30	2
92	38	5	9	2	2	1	2	2	2	1	2	2	2	30	2	2	2	2	2	2	2	2	2	2	2	2	2	2	46	1	3	2	2	0	48	1	2	0	0	1	0	20	2		30	2
91	38	5	7																										59	1	2	2	2	0	120	1	2	0	0	18	0	45	1		100	2
90	17	3	4																										53	1	2	1	0	0	1	1	0	0	0	10	0	30	2		50	2
89	17	3	4																										58	1	2	0	0	0	0	1	0	0	0	13	0	30	2		50	2
36	4	1	5	2	2	2	2	3	2	2	1	2			3	2	1	2	1	3	2	2	1	3	2	2	3	2	54	1	5	13	13	0	0	2	0	10	26	8	0	30	2		50	2
37	27	5	23	2	1	3	2	3	1	3	1	3			6	2	1	4	2	4	2	2	1	3	1	2	3	3	38	1	2	2	2	0	10	4	0	0	0	10	0	20	1		150	1	food	200
38	12	2	10	3	2	3	2	3	2	3	2	4			3	3	3	3	2	3	3	4	3	4	2	4	4	3	57	1	2	0	0	0	0	1	0	0	0	15	0	20	1		100	1	food	50
39	10	2	8	3	3	3	2	4	3	3	3	4			3	4	3	3	3	4	4	4	3	4	2	4	4	3	61	1	2	6	6	0	0	2	0	2	0	15	0	15	1		100	2
40	24	4	27	2	1	3	2	3	2	3	1	3			6	2	1	3	2	3	1	3	2	4	1	3	3	2	42	1	2	1	3	0	5	1	0	0	0	7	0	10	2		30	2
41	25	4	16	2	2	1	3	1	2	1	3	3			6	2	2	1	3	2	2	1	3	4	1	3	3	2	41	1	2	4	4	0	5	1	0	0	0	9	0	15	1		150	2
42	15	2	9	2	2	3	3	4	2	4	2	4			6	4	3	3	3	4	3	4	3	4	2	4	4	3	52	1	2	0	0	0	5	1	0	0	0	19	0	30	2		100	1	food	50
43	15	2	8	2	2	2	2	3	2	4	2	4			1	3	3	3	3	3	2	3	2	4	1	3	3	3	40	1	2	0	0	0	0	1	0	0	0	12	0	30	2		50	2
44	20	4	18	2	2	3	3	3	2	2	1	4			6	2	2	3	3	2	3	2	2	4	1	4	4	2	62	1	2	0	2	0	10	1	0	0	0	4	0	15	2		50	2
45	6	1	6	4	3	4	3	4	4	4	4	4			1	4	3	4	4	4	4	4	3	4	3	4	4	4	23	1	1	0	0	0	0	1	0	0	0	10	0	20	2		50	2
46	16	3	15	2	2	3	3	4	1	4	2	1			6	2	1	3	2	3	1	4	2	2	1	2	2	2	40	1	2	0	0	0	0	1	0	0	0	4	0	10	1		100	2
47	19	3	17	3	2	3	3	3	2	3	2	4			6	2	2	3	3	3	2	3	2	4	2	3	3	2	46	1	2	0	3	0	0	1	0	0	0	4	0	10	2		50	2
48	11	2	9	3	3	4	3	4	3	4	3	4			6	4	3	4	3	4	3	4	3	4	3	4	4	3	30	1	2	0	0	0	0	1	0	0	0	20	0	30	1		150	2
49	1	1	2	4	4	4	3	4	3	4	4	4			3	4	4	4	4	4	3	4	4	4	3	4	4	3	33	1	2	0	0	0	0	1	0	0	0	4	0	10	2		30	2
50	18	3	14	2	1	2	2	3	1	3	1	4			6	2	2	3	2	3	2	3	2	4	2	3	4	2	38	1	2	0	2	0	1	1	0	0	0	12	0	30	2		60	2
51	14	2	12	3	2	3	2	3	2	3	2	4			4	3	2	3	2	2	3	2	2	4	2	4	4	3	46	1	5	0	0	0	0	1	0	0	0	12	0	20	2		60	2
52	15	2	9	3	3	3	3	3	4	4	4	4			6	3	3	4	3	3	3	4	4	4	3	3	4	3	33	1	2	0	2	0	0	1	0	0	0	10	0	30	2		50	2
96	11	2	7	3	3	3	4	4	2	3	2	4	1	65	4	3	3	3	3	4	3	4	3	4	3	4	4	3	41	1	2	0	0	0	0	1	0	0	0	8	0	20	1		60	2
97	5	1	4	4	4	4	4	4	3	4	3	4			6	4	4	3	4	4	3	4	3	4	3	4	4	3	57	1	2	0	0	0	0	1	0	0	0	5	0	10	1		40	2
98	7	1	6	4	4	4	3	4	3	4	4	4			6	4	3	3	3	4	3	3	3	4	3	4	4	3	45	1	2	1	0	0	0	1	0	0	0	10	0	20	2		60	2
99	20	4	22	3	2	2	3	3	2	3	2	3			6	2	2	2	2	3	2	3	2	3	2	3	3	2	42	1	5	0	0	0	0	1	0	0	0		0	30	2		60	1	food	50
100	6	1	6	4	4	4	3	4	3	4	3	4			6	4	3	4	4	4	3	4	3	4	3	4	4	3	54	1	4	0	0	0	0	1	0	0	0	5	0	10	2		20	2
101	6	1	5	4	3	4	4	3	3	3	3	4			1	4	4	3	3	4	3	4	3	4	4	4	4	3	38	1	1	0	0	0	0	1	0	0	0	15	0	30	2		40	1	food	80
102	32	4	34	1	1	1	2	2	2	1	1	3	2	64	1	1	1	1	2	1	1	1	1	3	1	1	2	1	33	2	1	3	15	0	150	1	0	0	0	15	0	30	1		150	1	food	100
34	31	4	15	2	2	2	2	2	2	2	2	2	2	56	1	2	2	2	2	2	2	2	2	2	2	2	2	2	37	1	4	5	10	1	20	1	0	0	0	7	0	15	2		30	2
33	33	4	0	1	1	1	1	1	1	1	1	1	2	30	5	1	1	1	1	1	1	1	1	1	2	2	1	2	49	1	2	5	5	0	30	3	1	1	0	10	0	20	2		60	2
32	19	3	0	1	1	1	1	1	1	1	1	1	2	35	6	1	1	1	1	1	1	1	1	1	1	1	1	1	38	1	2	1	3	1	30	6	0	0	0	18	0	30	2		40	1	food	60
31	20	3	0	1	1	1	1	1	1	1	1	1	2	49	3	2	1	2	1	2	2	2	1	2	1	1	2	2	53	1	4	2	2	1	30	6	0	0	0	3	0	10	2		20	1	food
30	30	5	0	2	2	2	2	2	2	2	2	2	2	46	3	2	1	2	2	2	2	2	2	2	1	1	2	2	49	1	2	10	10	1	30	1	0	0	0	12	0	20	2		50	2
29	18	3	11	2	2	2	1	1	1	1	1	2	2	48	6	2	2	2	2	2	2	2	2	2	1	2	2	2	55	1	2	5	5	0	10	2	0	0	0	10	0	20	4		30	2
28	14	2	0	1	1	1	1	1	1	1	1	1	2	60	6	1	1	1	1	1	1	1	1	1	1	1	1	1	63	1	2	1	2	0	3	3	0	0	0	10	0	20	2		50	2
27	32	4	0	1	2	2	2	2	2	2	2	2	2	30	2	2	2	2	2	2	2	2	2	2	1	1	1	2	67	1	2	3	3	3	30	3	0	0	0	15	0	20	2		70	2
26	14	4	0	2	2	2	2	2	2	2	1	2	2	32	2	2	2	2	2	2	2	2	2	2	1	2	2	2	49	1	5	6	7	2	15	2	0	0	0	18	0	20	2		80	2
25	6	1	0	1	1	2	1	2	1	1	1	2	2	28	6	1	1	2	1	2	1	2	1	2	1	1	2	2	30	1	2	0	2	2	2	3	0	0	0	4	0	10	2		30	2
35	5	1	5	1	1	1	1	1	1	1	1	1	2	27	6	1	1	1	1	2	2	2	1	2	1	2	2	2	28	1	1	0	2	1	0	6	0	0	0	18	0	10	1		100	2
24	7	1	0	2	4	3	2	2	2	2	2	2	2	38	6	1	1	2	1	2	2	2	2	2	2	1	2	2	45	1	3	0	2	1	0	6	0	0	0	2	0	10	8		0	2
23	6	1	6	2	1	1	1	2	1	2	2	2	2	68	1	1	1	2	1	2	1	1	1	3	1	1	1	2	44	1	2	0	5	0	0	1	0	0	0	15	0	15	2		30	2
73	13	2	11	1	1	1	1	2	1	2	2	2	2	50	6	1	1	2	1	2	1	1	2	2	1	1	2	1	55	1	2	0	20	0	0	1	0	0	0	2	0	10	1		50	2
74	14	2	14	2	2	2	2	2	2	2	2	2	2	28	2	3	2	2	2	2	2	2	3	3	2	2	2	3	52	1	2	0	0	0	0	1	0	0	0	5	0	15	2		40	1	food	50
87	29	4	19	2	2	2	2	2	1	1	2	2	2	28	2	2	2	1	2	1	1	1	2	2	1	1	1	2	65	1	2	0	0	0	0	1	0	0	0	12	0	15	2		100	2
75	31	4	0	1	2	2	2	2	4	3	4	4	2	34	2	4	4	3	4	4	4	3	4	4	1	2	2	2	64	1	2	0	0	0	0	2	0	0	0	20	0	30	3		140	1	food	100
76	30	4	25	2	2	2	2	2	2	1	2	2	2	39	6	2	2	2	2	2	2	2	2	2	2	2	2	2	44	1	2	1	2	1	120	1	0	0	0	15	0	30	2		35	2
77	7	1	7	3	2	2	2	2	1	2	2	2	2	51	1	2	1	2	2	2	2	2	1	2	1	2	2	2	20	1	1	0	0	0	0	1	0	0	0	15	0	30	2		50	2
78	6	1	0	2	2	2	2	2	2	2	2	2	2	27	6	2	2	2	2	2	2	2	2	2	1	2	1	2	30	1	2	0	0	0	0	1	0	0	0	18	0	30	2		50	2
79	14	2	12	1	1	1	1	1	2	2	1	2	2	55	3	1	1	1	1	2	2	1	1	2	1	2	2	2	65	1	5	0	0	1	10	1	0	0	0	7	0	30	3		20	2
86	33	4	0	1	1	1	2	2	1	2	2	2	2	52	6	2	1	2	2	2	1	1	2	2	1	1	2	2	54	1	2	1	1	0	24	1	0	0	0	15	0	20	2		32	1	food	140
84	32	4	28	1	2	1	1	1	2	2	1	2	2	45	6	2	2	2	2	2	2	2	2	2	2	2	2	2	50	1	5	2	15	0	25	1	0	0	0	15	0	30	2		300	1	food	100
85	33	4	24	1	1	2	2	2	1	2	2	2	2	20	2	2	1	2	2	2	2	2	2	2	2	2	2	2	38	1	1	2	10	0	2	1	0	0	0	5	0	15	2		50	1	food	50
109	19	3	19	2	1	1	1	2	2	2	2	2	2	21	6	2	1	1	2	2	1	1	1	2	1	2	2	2	23	1	2	2	4	1	0	2	0	0	0	18	0	20	2		100	2
110	34	4	0	1	1	2	1	2	1	1	1	2	2	56	1	2	2	2	2	2	2	2	2	2	2	2	2	2	44	1	2	4	3	1	10	3	0	0	0	12	0	10	2		70	2
111	35	4	18	2	2	2	2	2	2	2	2	2	2	62	1	2	2	2	2	2	2	2	2	2	2	2	2	2	33	1	1	4	5	2	10	3	0	0	0	18	0	20	2		80	2
108	18	3	18	1	1	1	1	1	1	1	1	1	2	52	6	2	2	2	2	2	2	2	2	2	1	2	2	2	64	1	2	1	2	1	2	1	0	0	0	15	0	20	2		60	2
[truncated: 160 more columns]
